# Supplementary material for: Environmental dust inhalation in the European badger (Meles meles): Systemic distribution of silica-laden macrophages, pathological changes, and association with Mycobacterium bovis infection status
Source: PLoS One. 2018 Jan 17;13(1):e0190230. doi: 10.1371/journal.pone.0190230 (PMC5771571; doi:10.1371/journal.pone.0190230)
Supplement: S1 Dataset — Age, sex, and Mycobacterium bovis infection status of the badger study population, and silica-laden macrophage scores of each tissue examined. (XLSX) [file pone.0190230.s001.xlsx]

## Sheet: SLM scores
Badger ID	Sex	Age	TB status	LM	RM	LP	RP	LR	RR	LT	RT	LPRES	RPRES	LAX	RAX	LI	RI	LPOP	RPOP	LB	RB	MED A	MED P	LCR	LCD	RCR	RMD	RCD	ACC	Lung (total)	M	H	liver	spleen
L02 - 029	M	old	pos	1	1	1	2	1	1	0	0	1	1	2	2	1	1	3	3	3	3	0	3	2	2	2	2	2	2	2	1	0	0	0
L02 - 030	F	old	neg	1	1	1	1	1	1	0	0	1	1	1	1	1	1	1	1	2	2	0	3	1	1	1	1	1	1	1	0	0	0	0
L02 - 033	M	old	pos	1	1	1	0	1	1	0	0	1	1	2	2	1	1	2	2	0	3	2	3	2	2	2	2	2	2	2	0	0	0	0
L02 - 035	F	young	neg	0	0	1	1	0	1	0	0	1	1	1	1	1	1	2	1	0	2	2	2	1	2	1	2	1	1	1	0	0	0	0
L02 - 036	M	young	pos	1	1	1	1	0	1	0	0	1	1	1	1	1	1	1	1	0	1	1	1	1	1	1	1	1	1	1	0	0	0	0
L02 - 044	F	old	neg	1	1	1	2	1	1	0	0	2	1	3	3	2	1	3	3	3	3	0	3	2	2	2	2	2	2	2	0	0	0	0
L02 - 046	F	adult	pos	1	1	1	2	1	1	0	0	1	1	2	1	1	1	3	3	3	3	1	3	2	2	2	2	2	2	2	0	0	0	0
L02 - 048	F	old	neg	1	1	2	1	0	0	0	0	1	1	2	2	2	1	1	2	2	3	0	3	2	2	2	2	2	2	2	0	0	0	0
L02 - 055	F	old	neg	2	1	2	2	1	1	0	0	1	1	3	2	2	1	3	2	3	3	1	3	2	2	2	2	2	2	2	0	0	0	0
L02 - 056	F	adult	neg	1	1	1	1	1	1	0	0	1	1	2	2	1	1	2	2	3	3	0	3	2	2	2	2	2	2	2	0	0	0	0
L02 - 058	F	adult	neg	1	1	1	1	0	0	0	0	1	1	1	1	1	1	2	2	2	2	0	2	1	1	1	1	1	1	1	0	0	0	0
L02 - 060	F	adult	pos	1	1	1	1	0	1	0	0	1	1	2	1	1	1	1	1	3	2	0	3	2	2	2	2	2	2	2	0	0	0	0
L02 - 064	F	old	neg	1	1	2	2	1	1	0	0	1	1	3	3	2	1	2	3	2	3	0	3	2	2	2	2	2	2	2	0	0	0	0
L02 - 065	M	young	neg	0	0	1	1	1	1	0	0	1	1	2	2	1	1	2	2	2	2	0	2	1	1	1	1	1	1	1	0	0	0	0
L02 - 067	M	adult	pos	1	1	2	2	1	1	0	0	1	1	2	2	1	1	3	3	3	2	0	2	1	1	1	1	1	1	1	0	0	0	0
L02 - 068	F	adult	neg	0	1	1	1	1	1	0	0	1	1	1	1	0	1	1	1	2	2	0	2	1	1	1	1	1	1	1	0	0	0	0
L02 - 072	M	old	neg	1	1	1	1	0	0	0	0	1	1	1	1	1	1	2	2	2	2	1	2	1	1	1	1	1	1	1	0	0	0	0
L02 - 073	M	adult	pos	0	0	1	1	1	0	0	0	1	1	1	1	1	1	1	2	1	2	0	2	2	2	2	2	2	2	2	0	0	0	0
L02 - 091	M	adult	neg	1	1	1	1	1	1	0	0	1	1	1	1	1	1	1	1	2	2	0	2	1	1	1	1	1	1	1	0	0	0	0
L02 - 093	M	adult	neg	1	1	1	1	0	0	0	0	1	1	2	1	1	1	1	2	1	2	0	2	1	1	1	1	1	1	1	0	0	0	0
L02 - 094	F	old	neg	1	1	1	1	1	1	0	0	1	1	2	1	1	1	2	1	2	2	0	2	1	1	1	1	1	1	1	0	1	0	0
L02 - 095	F	adult	neg	1	0	1	0	1	1	0	0	1	1	1	1	1	1	1	1	2	2	0	2	1	1	1	1	1	1	1	0	0	0	0
L02 - 097	F	young	neg	1	1	1	1	1	0	0	0	1	1	1	1	1	1	1	1	1	1	0	2	1	1	1	1	1	1	1	0	0	0	0
L02 - 099	F	adult	pos	1	1	1	1	1	1	0	0	1	1	1	1	1	2	2	2	1	3	0	3	2	2	2	2	2	2	2	0	0	0	0
L02 - 100	F	young	neg	0	0	1	1	0	0	0	0	0	0	1	1	1	1	1	1	1	1	0	1	1	1	1	1	1	1	1	0	0	0	0
L02 - 105	F	old	pos	0	1	1	1	1	1	0	0	1	1	2	1	2	1	2	2	1	2	0	3	1	1	1	1	1	1	1	0	0	0	0
L02 - 107	M	adult	pos	0	0	1	1	0	0	0	0	0	0	1	1	1	1	1	1	1	1	0	1	1	1	1	1	1	1	1	0	0	0	0
L02 - 110	M	adult	neg	1	1	1	1	1	1	0	0	1	1	1	1	1	1	1	1	2	2	1	2	2	1	1	1	1	1	1	0	0	0	0
L02 - 111	M	old	neg	1	1	2	2	1	1	0	0	1	1	1	2	1	1	2	2	2	2	0	3	2	2	2	2	2	2	2	0	0	0	0
L02 - 114	M	young	pos	1	0	1	1	0	0	0	0	0	0	1	1	0	0	1	1	1	1	0	1	1	1	1	1	1	1	1	0	0	0	0
L02 - 118	F	adult	neg	1	1	1	1	1	1	0	0	1	1	2	2	1	1	2	2	2	2	0	2	2	2	2	2	2	2	2	0	0	0	0
L02 - 122	F	adult	neg	0	0	1	1	1	1	0	0	1	1	1	1	1	1	2	2	2	2	0	2	1	1	1	1	1	1	1	0	0	0	0
L02 - 126	M	adult	pos	1	0	1	0	0	0	0	0	0	0	1	1	0	0	1	1	1	1	0	1	1	1	1	1	1	1	1	0	0	0	0
L02 - 128	M	old	pos	1	1	1	1	1	1	0	0	1	1	3	3	1	2	3	3	3	3	1	3	2	2	2	2	2	2	2	0	0	0	0
L02 - 129	F	old	pos	2	2	2	2	1	1	0	0	2	2	2	2	1	1	3	3	3	3	0	3	2	2	2	2	2	2	2	0	0	0	0
L02 - 130	M	adult	pos	0	0	1	1	0	0	0	0	1	1	2	2	1	1	2	1	2	2	0	2	1	2	1	1	1	1	1	0	0	0	0
L02 - 150	M	adult	pos	1	1	1	1	0	0	0	0	1	1	2	1	1	1	2	2	1	2	0	2	1	1	1	1	1	1	1	0	0	0	0
L02 - 151	M	old	pos	2	2	2	1	1	1	0	0	1	1	2	2	1	1	2	3	2	3	1	3	2	2	2	2	2	2	2	0	0	0	0
L02 - 152	M	adult	pos	1	1	1	1	0	0	0	0	1	1	2	1	1	1	2	2	2	2	0	2	1	1	1	1	1	1	1	0	0	0	0
L02 - 153	F	adult	pos	2	1	1	1	1	1	0	0	1	1	2	2	1	1	2	2	2	2	0	2	2	1	2	2	2	1	1	0	0	0	0
L02 - 154	M	adult	pos	1	1	1	1	0	0	0	0	1	0	1	1	1	1	1	1	1	2	0	1	2	2	2	2	1	2	2	0	0	0	0
L02 - 156	F	adult	neg	1	1	1	1	1	1	0	0	1	1	2	1	1	1	1	3	2	2	0	3	1	2	2	2	2	2	2	0	0	0	0
L02 - 158	M	adult	neg	1	1	1	1	0	0	0	0	0	0	1	1	1	1	1	1	1	1	0	1	1	1	1	1	1	1	1	0	0	0	0
L02 - 160	M	adult	neg	1	0	1	1	0	0	0	0	0	0	1	1	1	1	1	1	1	1	0	1	1	1	1	1	1	1	1	0	0	0	0
L02 - 161	F	young	pos	0	0	1	1	1	0	0	0	1	1	1	2	1	1	2	2	2	2	0	2	1	1	1	1	1	1	1	0	0	0	0
L02 - 163	F	young	pos	0	0	1	1	0	0	0	0	0	0	1	1	1	0	1	1	1	1	0	1	1	1	1	1	1	1	1	0	0	0	0
L02 - 165	F	adult	neg	2	2	1	2	1	1	0	0	2	2	3	3	1	1	3	3	3	3	1	3	2	2	2	2	2	2	2	1	1	0	0
L02 - 167	M	adult	pos	1	1	1	1	1	1	0	0	1	1	2	2	1	1	2	2	1	3	0	3	2	2	2	2	2	2	2	0	0	0	0
L02 - 168	F	old	pos	2	1	2	2	1	1	1	1	2	1	3	3	1	2	3	3	3	3	1	3	2	2	2	2	2	2	2	0	0	0	0
L02 - 171	M	young	pos	1	1	1	1	0	0	9	9	0	0	1	1	1	1	1	9	1	1	0	1	1	1	1	1	1	1	1	0	0	0	0
L02 - 175	M	adult	pos	1	1	2	1	1	1	0	0	2	2	2	2	1	1	2	2	3	3	1	3	2	2	2	2	2	2	2	0	0	0	0
L02 - 176	F	adult	pos	1	0	1	1	1	0	0	0	1	0	1	1	1	1	1	1	1	1	0	1	1	1	1	1	1	1	1	0	0	0	0
L02 - 179	F	adult	neg	1	1	1	1	1	1	0	0	1	1	2	2	1	1	2	2	2	3	0	3	2	9	2	9	2	2	2	0	0	0	0
L02 - 180	M	adult	neg	0	1	1	1	0	0	0	0	1	0	1	1	0	0	1	1	1	2	0	2	1	1	1	1	1	1	1	0	0	0	0
L02 - 182	F	old	pos	2	2	1	2	1	1	0	0	2	2	3	2	2	1	3	3	3	3	1	3	2	2	2	2	2	2	2	0	0	0	0
L02 - 183	M	old	neg	1	1	1	1	1	1	0	0	1	1	1	1	1	1	2	2	3	3	0	3	2	2	2	2	2	2	2	1	0	0	0
L02 - 184	F	adult	pos	1	1	1	1	0	0	0	0	0	0	1	1	1	1	1	2	1	2	0	2	1	1	1	1	1	1	1	0	0	0	0
L02 - 186	F	old	neg	1	1	1	1	1	1	0	0	1	1	2	1	1	1	2	2	2	2	0	2	2	2	2	2	2	2	2	0	0	0	0
L02 - 188	F	old	neg	1	2	1	1	1	1	0	0	1	1	2	2	1	1	3	3	3	3	1	3	2	2	2	2	2	2	2	0	1	0	0
L02 - 190	M	young	pos	1	1	1	1	0	0	0	0	0	0	1	1	1	1	1	1	1	1	0	1	1	1	1	1	1	1	1	0	0	0	0

## Sheet: Abbreviations
Abbreviations:
LN	lymph node
LM	left mandibular LN
RM	right mandibular LN
LP	left parotid LN
RP	right parotid LN
LR	left retropharyngeal LN
RR	right retropharyngeal LN
LT	left tonsil
RT	right tonsil
L PRES	left prescapular LN
R PRES	right prescapular LN
LAX	left axillary LN
RAX	right axillary LN
LI	left inguinal LN
RI	right inguinal LN
L POP	left popliteal LN
R POP	right popliteal LN
LB	left tracheobronchial LN
RB	right tracheobronchial LN
A MED	anterior mediastinal LN
P MED	posterior mediastinal LN
LCR	lung: left cranial lobe
LCD	lung: left caudal lobe
RCR	lung: right cranial lobe
RMD	lung: right middle lobe
RCD	lung: right caudal lobe
ACC	lung: accessory lobe
M	mesenteric LN
H	hepatic LN
L	liver
S	spleen
SLM scores (field codes):
0	equal to or less than 10 silica-laden macrophages (SLMs)
1	low number of SLMs
2	medium number of SLMs
3	high number of SLMs
9	tissue not available for examination
