# Supplementary material for: Environmental dust inhalation in the European badger (Meles meles): Systemic distribution of silica-laden macrophages, pathological changes, and association with Mycobacterium bovis infection status
Source: PLoS One. 2018 Jan 17;13(1):e0190230. doi: 10.1371/journal.pone.0190230 (PMC5771571; doi:10.1371/journal.pone.0190230)
Supplement: S1 Table — Number of positive fields out of 10x100 fields examined per slide. A positive field contained at least one silica-laden macrophage. (XLSX) [file pone.0190230.s002.xlsx]

## Sheet: Scoring system validation
SLM score	Slide	Area 1	Area 2	Area 3	Area 4	Area 5	Area 6	Area 7	Area 8	Area 9	Area 10	Total/10x100 fields/slide	Average/100 sq.
3	L02 - 013 18	54	3	13	12	51	31	13	13	26	24	240	24
3	L02 - 018 11	52	33	67	42	35	5	76	45	83	59	497	49.7
3	L02 - 018 12	31	15	55	85	2	14	62	29	44	25	362	36.2
3	L02 - 018 20	96	96	94	71	20	97	98	39	29	100	740	74
3	L02 - 044 16	26	16	50	62	22	9	88	81	28	30	412	41.2
3	L02 - 051 17	86	36	99	92	99	89	100	90	85	91	867	86.7
3	L02 - 111 17	87	20	27	18	83	25	17	34	28	36	375	37.5
3	L02 - 188 17	14	67	19	10	22	57	74	78	74	58	473	47.3
3	L02 - 188 20	75	93	60	4	3	54	47	35	5	16	392	39.2
3	L02 - 196 18	91	21	27	15	87	32	70	40	96	44	523	52.3
2	L02 - 018 2	17	27	13	10	10	7	2	12	5	20	123	12.3
2	L02 - 018 5	9	9	15	13	46	27	8	4	17	13	161	16.1
2	L02 - 030 17	3	1	32	17	15	23	42	0	40	4	177	17.7
2	L02 - 039 16	0	15	7	0	20	0	8	3	7	29	89	8.9
2	L02 - 049 20	22	28	22	9	16	13	6	15	18	12	161	16.1
2	L02 - 051 3	17	3	4	6	1	13	0	21	20	0	85	8.5
2	L02 - 051 5	20	16	8	15	0	9	13	3	1	35	120	12
2	L02 - 180 18	0	0	13	1	3	3	29	5	8	20	82	8.2
2	L02 - 188 16	9	12	0	4	13	0	0	48	11	12	109	10.9
2	L02 - 196 16	0	15	10	4	35	20	19	43	18	13	177	17.7
1	L02 - 013 3	7	1	7	7	2	0	0	3	1	0	28	2.8
1	L02 - 013 4	1	2	1	0	0	0	0	0	2	0	6	0.6
1	L02 - 045 3	0	0	1	0	0	0	0	0	0	0	1	0.1
1	L02 - 045 4	0	0	0	0	1	9	0	0	3	5	18	1.8
1	L02 - 045 13	2	0	4	2	0	0	1	0	0	1	10	1
1	L02 - 045 20	3	3	0	0	1	0	10	0	0	0	17	1.7
1	L02 - 110 10	7	10	2	6	4	0	3	2	0	2	36	3.6
1	L02 - 158 12	4	1	1	5	14	10	1	1	6	2	45	4.5
1	L02 - 191 16	0	3	0	0	0	0	0	1	0	3	7	0.7
1	L02 - 191 18	6	4	0	1	0	10	16	0	1	7	45	4.5
Number of positive fields ( = containing at least one silica-laden macrophage) per 10x100 fields examined per slide
